# Supplementary material for: Correction: Tacrolimus (FK506) Prevents Early Stages of Ethanol Induced Hepatic Fibrosis by Targeting LARP6 Dependent Mechanism of Collagen Synthesis
Source: PLoS One. 2024 Jun 20;19(6):e0306020. doi: 10.1371/journal.pone.0306020 (PMC11189226; doi:10.1371/journal.pone.0306020)
Supplement: S2 File — (ZIP) [file pone.0306020.s002.zip]

Archive with 28 entries (28 files):
- a ccl+fk506 1.png
- ccl 1.jpg
- ccl 1.png
- ccl 1.tif
- ccl 2.jpg
- ccl 2.png
- ccl 2.tif
- ccl 3.jpg
- ccl 3.png
- ccl 3.tif
- ccl 4.jpg
- ccl 4.png
- ccl 4.tif
- ccl 5.jpg
- ccl 5.png
- ccl 5.tif
- ccl 6.jpg
- ccl 6.png
- ccl 6.tif
- ccl 7.jpg
- ccl 7.png
- ccl 7.tif
- ccl 8.jpg
- ccl 8.png
- ccl 8.tif
- ccl+fk506 1.jpg
- ccl+fk506 1.png
- ccl+fk506 1.tif
