# Supplementary material for: Correction: Tacrolimus (FK506) Prevents Early Stages of Ethanol Induced Hepatic Fibrosis by Targeting LARP6 Dependent Mechanism of Collagen Synthesis
Source: PLoS One. 2024 Jun 20;19(6):e0306020. doi: 10.1371/journal.pone.0306020 (PMC11189226; doi:10.1371/journal.pone.0306020)
Supplement: S3 File — (ZIP) [file pone.0306020.s003.zip]

Archive with 29 entries (29 files):
- ccl+fk506 2.jpg
- ccl+fk506 2.png
- ccl+fk506 2.tif
- ccl+fk506 3.jpg
- ccl+fk506 3.png
- ccl+fk506 3.tif
- ccl+fk506 4.jpg
- ccl+fk506 4.png
- ccl+fk506 4.tif
- ccl+fk506 5.jpg
- ccl+fk506 5.png
- ccl+fk506 5.tif
- ccl+fk506 6.jpg
- ccl+fk506 6.png
- ccl+fk506 6.tif
- ccl+fk506 7.jpg
- ccl+fk506 7.png
- ccl+fk506 7.tif
- ccl+fk506 8.jpg
- ccl+fk506 8.png
- ccl+fk506 8.tif
- ccl+fk506_1_bluesaturation.png
- ccl+fk506_2_bluesaturation.png
- ccl+fk506_3_bluesaturation.png
- ccl+fk506_4_bluesaturation.png
- ccl+fk506_5_bluesaturation.png
- ccl+fk506_6_bluesaturation.png
- ccl+fk506_7_bluesaturation.png
- ccl+fk506_8_bluesaturation.png
