# Supplementary material for: Correction: Tacrolimus (FK506) Prevents Early Stages of Ethanol Induced Hepatic Fibrosis by Targeting LARP6 Dependent Mechanism of Collagen Synthesis
Source: PLoS One. 2024 Jun 20;19(6):e0306020. doi: 10.1371/journal.pone.0306020 (PMC11189226; doi:10.1371/journal.pone.0306020)
Supplement: S5 File — . (ZIP) [file pone.0306020.s005.zip]

Archive with 31 entries (31 files):
- ImageJ_plos 2.xlsx
- method.docx
- new fig 3c.pptx
- veh 1.jpg
- veh 1.png
- veh 1.tif
- veh 2.jpg
- veh 2.png
- veh 2.tif
- veh 3.jpg
- veh 3.png
- veh 3.tif
- veh 4.jpg
- veh 4.png
- veh 4.tif
- veh 5.jpg
- veh 5.png
- veh 5.tif
- veh 6.jpg
- veh 6.png
- veh 6.tif
- veh 7.jpg
- veh 7.png
- veh 7.tif
- veh1_bluesaturation.png
- veh2_bluesaturation.png
- veh3_bluesaturation.png
- veh4_bluesaturation.png
- veh5_bluesaturation.png
- veh6_bluesaturation.png
- veh7_bluesaturation.png
