# Supplementary material for: Correction: Tacrolimus (FK506) Prevents Early Stages of Ethanol Induced Hepatic Fibrosis by Targeting LARP6 Dependent Mechanism of Collagen Synthesis
Source: PLoS One. 2024 Jun 20;19(6):e0306020. doi: 10.1371/journal.pone.0306020 (PMC11189226; doi:10.1371/journal.pone.0306020)
Supplement: S5 File — . (ZIP) [file pone.0306020.s005.zip › ImageJ_plos 2.xlsx]

## Sheet: original
Sample	Area	Mean	StdDev	Min	Max	%Area (blue)	color	threshold1	threshold2	notes
veh7	715368	115.207	32.646	0	255	12.171	blue	136	160
veh6	715368	94.212	35.463	0	255	7.357	blue	122	160
veh5	715368	104.929	29.224	0	255	7.499	blue	136	161
veh4	715368	92.673	30.097	0	255	13.779	blue	112	138
veh3	715368	110.228	27.154	19	255	10.499	blue	136	161
veh2	715368	114.265	27.202	0	255	10.094	blue	136	161
veh1	715368	106.285	28.147	0	255	9.289	blue	136	161
ccl7	715368	108.548	30.568	25	255	28.305	blue	110	162
ccl8	715368	118.635	40.133	0	255	26.969	blue	110	162
ccl6	715368	107.149	29.174	4	255	31.923	blue	110	162
ccl5	715368	105.074	32.043	4	255	22.261	blue	110	162	contrest of blue differs between two major areas
ccl4	715368	115.057	30.502	7	255	37.515	blue	110	152
ccl3	715368	98.096	33.455	0	255	15.33	blue	126	223	too much contrast
ccl2	715368	100.351	30.06	0	255	29.639	blue	106	162
ccl1	715368	100.356	31.005	0	255	25.739	blue	115	208
ccl+fk506 8	715368	100.399	31.442	0	255	12.828	blue	131	180
ccl+fk506 7	715368	108.05	31.564	0	255	16.164	blue	131	180
ccl+fk506 6	715368	119.704	35.424	0	255	22.353	blue	131	180
ccl+fk506 5	715368	96.673	32.065	0	255	9.683	blue	131	180
ccl+fk506 4	715368	100.995	28.761	2	255	12.702	blue	131	180
ccl+fk506 3	715368	98.482	29.796	0	255	12.31	blue	131	202	too much contrast
ccl+fk506 2	715368	98.565	23.638	0	255	7.079	blue	131	180
ccl+fk506 1	715368	102.063	26.285	0	255	6.197	blue	131	180
fk506 8	780252	87.169	23.127	0	255	3.623	blue	131	180
fk506 7	715368	114.875	29.423	16	255	20.032	blue	131	180
fk506 6	715368	105.609	30.909	0	255	12.826	blue	131	180
fk506 5	715368	146.029	32.589	7	255	14.97	blue	175	220	color balance and contrast
fk506 4	715368	118.631	28.484	0	255	12.898	blue	141	180	color balance and contrast
fk506 3	715368	96.685	36.597	0	255	13.065	blue	127	182	color balance and contrast
fk506 2	715368	134.858	36.677	0	255	15.722	blue	165	214	color balance and contrast
fk506 1	715368	105.072	26.816	0	255	13.389	blue	131	180

## Sheet: adjusted
Sample	Area	Mean	StdDev	Min	Max	%Area (blue)	color	threshold1	threshold2
veh7	715368	113.114	34.86	0	255	5.193	blue	162	201
veh6	715368	94.212	35.463	0	255	2.966	blue	162	201
veh5	715368	104.929	29.224	0	255	3.917	blue	162	201
veh4	715368	92.673	30.097	0	255	2.534	blue	162	201
veh3	715368	110.228	27.154	19	255	3.278	blue	162	201
veh2	715368	114.265	27.202	0	255	3.622	blue	162	201
veh1	715368	106.285	28.147	0	255	3.212	blue	162	201
average						3.53171
st dev						0.856205
n						7
ccl8	715368	118.635	40.133	0	255	8.951	blue	135	165
ccl7	715368	108.548	30.568	25	255	8.751	blue	135	165
ccl6	715368	107.149	29.174	4	255	9.203	blue	135	165
ccl5	715368	105.074	32.043	4	255	5.042	blue	135	165
ccl4	715368	115.057	30.502	7	255	11.899	blue	135	165
ccl3	715368	98.096	33.455	0	255	7.429	blue	135	165
ccl2	715368	100.351	30.06	0	255	6.703	blue	135	165
ccl1	715368	100.356	31.005	0	255	8.809	blue	135	165
average						8.34838
st dev						2.01988
n						8
ccl+fk506 8	715368	100.399	31.442	0	255	2.974	blue	162	201
ccl+fk506 7	715368	108.05	31.564	0	255	3.844	blue	162	201
ccl+fk506 6	715368	119.704	35.424	0	255	6.244	blue	162	201
ccl+fk506 5	715368	96.673	32.065	0	255	2.127	blue	162	201
ccl+fk506 4	715368	100.995	28.761	2	255	3.571	blue	162	201
ccl+fk506 3	715368	98.482	29.796	0	255	2.713	blue	162	201
ccl+fk506 2	715368	98.565	23.638	0	255	4.15	blue	152	201
ccl+fk506 1	715368	102.063	26.285	0	255	4.21	blue	152	201
average						3.72913
st dev						1.25018
n						8
fk506 8	780252	87.169	23.127	0	255	0.768	blue	162	201
fk506 7	715368	114.875	29.423	16	255	5.387	blue	162	201
fk506 6	715368	105.609	30.909	0	255	3.75	blue	162	201
fk506 5	715368	146.029	32.589	7	255	4.611	blue	202	226
fk506 4	715368	118.631	28.484	0	255	2.813	blue	175	205
fk506 3	715368	96.685	36.597	0	255	4.078	blue	131	141
fk506 2	715368	134.858	36.677	0	255	3.016	blue	181	192
fk506 1	715368	105.072	26.816	0	255	2.808	blue	162	201
average						3.40387
st dev						1.40238
n						8
